# Supplementary material for: The archaeological evidence for the appearance of pastoralism and farming in southern Africa
Source: PLoS One. 2018 Jun 14;13(6):e0198941. doi: 10.1371/journal.pone.0198941 (PMC6002040; doi:10.1371/journal.pone.0198941)
Supplement: S2 Table — (XLSX) [file pone.0198941.s010.xlsx]

## Sheet: Sheet1
Supplementary Table S2: Southern African publication count for research on farming and pastoralism for the period 1950 to 2016 (Database 2).
Country	Geographic site	Latitude	Longitude	Number of publications
Angola	Berorue Mountains	-16.9451	12.7081	1
Angola	Humpata Highlands	-15.0306	13.3779	2
Angola	Quibaxe	-8.58799	13.6558	3
Angola	Capanda	-9.79752	15.4702	3
Angola	M'banza-Kongo	-6.27137	14.2334	2
Angola	Soyo	-6.1493	12.3545	1
Angola	Benfica	-9.09323	13.1282	3
Angola	Kitala	-9.28734	13.1523	1
Angola	Ebo	-10.9386	14.706	2
Angola	Huila Province	-14.914	13.4994	1
Angola	Tchitundo-hulo	-15.9604	12.8813	3
Angola	Praia dos Conchas	-15.1209	12.1203	1
Angola	Baia Azul	-12.6203	13.258	2
Angola	Palmerinhas	-9.17643	13.0542	2
Angola	Liavela	-15.1776	17.6552	1
Angola	Lilunga	-15.8186	17.5717	1
Angola	Ganda	-13.071	14.6309	1
Botswana	Tsodilo Hills	-18.7585	21.7284	31
Botswana	Tuli	-22.2987	28.9869	7
Botswana	Bosutswe	-24.6317	26.1131	11
Botswana	Sowa Pan	-20.5638	26.1777	3
Botswana	Serowe	-22.4047	26.7056	3
Botswana	Francistown and surrounding areas	-21.174	27.5126	5
Botswana	Makgadikgadi Saltpans	-20.7978	25.4734	12
Botswana	Letsibogo Dam	-21.8459	27.72	2
Botswana	Kgaswe	-22.531	27.04	1
Botswana	Kangwa Valley and Dobe	-19.9854	21.0304	10
Botswana	Cae Cae	-19.9854	21.0304	8
Botswana	Kgatleng	-24.2201	26.2305	7
Botswana	Motsenekatse	-25.1695	25.5746	2
Botswana	Gaborone and surrounding areas	-24.658	25.9103	9
Botswana	Lake Ngami	-20.462	22.7981	15
Botswana	Okavango region	-19.2882	22.9123	19
Botswana	Thamaga	-24.6673	25.5329	4
Botswana	Matsieng	-24.3599	26.0963	1
Botswana	Kwihabe Hills	-20.0333	21.4167	1
Botswana	Tati region	-21.2042	27.5352	2
Botswana	Thatswane Hill	-22.4208	26.7627	1
Botswana	Okwa Valley	-22.3458	22.1456	1
Botswana	Ghanzi	-21.692	21.6485	2
Botswana	Makalamabedi Drift	-20.2583	23.8528	2
Botswana	Gi	-19.0167	21.0167	2
Botswana	Ntsweng (Molepolole)	-24.4124	25.5645	6
Botswana	Phalatswe	-22.4955	27.9483	2
Botswana	Taukome	-24.6557	25.8679	1
Botswana	Savuti Pan	-18.5682	24.0671	1
Botswana	Kudiakam Pan	-20.1293	24.7676	1
Botswana	Toutswe	-22.2328	27.1992	14
Botswana	Modipe Hill	-24.6408	26.1575	1
Botswana	Bobonong	-22.1451	28.6902	6
Botswana	Tswapong Hill	-22.6527	27.5167	2
Botswana	Palapye	-22.5524	27.1148	2
Botswana	Ranaka	-24.9399	25.4549	1
Botswana	Boteti	-20.9487	24.7167	2
Botswana	Taukome	-22.2493	26.7241	3
Botswana	Shoshong	-23.0422	26.5039	2
Botswana	Mahalapye	-23.1317	26.8348	1
Botswana	LSA site map by Walker	-21.3744	22.2581	1
Botswana	Domboshaba	-20.6	27.3667	4
Botswana	Mokgware	-22.7307	26.6207	2
Lesotho	Near Thaba Tseka	-29.4667	28.45	1
Lesotho	Area near Maseru	-29.4667	27.6	5
Lesotho	Qacha's Neck region	-30.0667	28.4	3
Lesotho	Tabalo district	-29.7667	28.7833	19
Lesotho	Butha-Buthe District	-28.7677	28.2493	1
Lesotho	Moyeni, Quthing District	-30.4355	27.6955	1
Lesotho	Metolong Dam	-29.3405	27.7773	2
Lesotho	Sehlabathebe National Park	-29.9037	29.1169	4
Malawi	Chencherere	-14.2932	34.2478	6
Malawi	Banda Hill (Dedza District)	-14.3503	34.2833	1
Malawi	Chongoni Mountain (Dedza District)	-14.2263	34.1977	3
Malawi	Chongoni Hill (Dedza District)	-14.214	34.1714	1
Malawi	Ntambala Hill (Dedza District)	-14.0389	34.2166	1
Malawi	Mphata-Milonde (Dedza District)	-14.1672	34.2165	1
Malawi	Dedza District site location	-14.2174	34.0049	1
Malawi	Dedza District site location 2	-14.2482	34.3942	1
Malawi	Namaso Bay area	-14.1739	34.9803	1
Malawi	northern Rukuru survey area (Northern Malawi) central locator point	-10.0438	33.6891	3
Malawi	Rumphi District	-11.1278	33.6584	3
Malawi	Chombe (Northern Malawi) near Livingstonia	-10.7524	34.1833	1
Malawi	Nyika National Park	-10.8022	33.7996	3
Malawi	Karonga (Northern Malawi)	-9.95721	33.925	6
Malawi	Chilumba (Northern Malawi)	-10.439	34.2447	1
Malawi	Hora Mountain area (Mzimba) Northern Malawi	-11.6667	33.65	3
Malawi	Tanti Mountain area (Mzimba) Northern Malawi	-11.6667	33.7167	2
Malawi	Old Tambuka (near Nyika National Park)	-11.0667	33.75	1
Malawi	Livingstonia (Northern Malawi) Manchere Falls area	-10.6147	34.1083	2
Malawi	Lumbule Hills (Northern Malawi)	-10.1062	33.9135	1
Malawi	Chisavya's Village (Nyika National Park)	-10.8833	33.8333	1
Malawi	Rukwerero Hill (Nyika National Park)	-10.65	33.8167	1
Malawi	Salima (Central Malawi)	-13.7119	34.4308	1
Malawi	Mankhama (Central Malawi) near the Dedza District	-14.2	34.5	3
Malawi	Nkhudzi Bay (Lake Malawi)	-14.1837	35.0062	4
Malawi	Mangochi District (Southern Lake Malawi) (Mtemankhokwe)	-14.4979	35.177	3
Malawi	Nkope Bay (Southern Lake Malawi)	-14.2002	35.0326	3
Malawi	Mawudzu Hill (Southern Lake Malawi)	-14.25	35.0833	2
Malawi	Machisi Village (Southern Lake Malawi)	-14.3333	35.15	2
Malawi	Schrire Uplands area (Southern Malawi) central locator point	-15.799	35.1691	5
Malawi	Zomba Range central locator point	-15.4272	35.3459	1
Malawi	Cape Maclear (Southern Lake Malawi)	-14.0209	34.8508	1
Malawi	Linthipe (Dedza District) Central Malawi	-14.1855	34.1258	2
Malawi	Kasungu Area (Central Malawi)	-13.0748	33.4807	1
Malawi	Fingura (Central Malawi)	-11.5126	33.6458	2
Malawi	Mtuzi (Dedza District)	-14.3129	34.339	1
Malawi	Pwadze (Southern Malawi)	-16.0097	34.5629	1
Malawi	Mulanje Plateau area (Southern Malawi)	-15.9464	35.5239	1
Malawi	Nkhotakota Lake Shore area (Central Malawi)	-12.939	34.2817	1
Malawi	Upper and Lower Schrire River Survey central locator point	-15.2269	35.1082	1
Malawi	Kafyenyenyo (near Livingstonia) Central/Northern Province	-10.5333	34.15	1
Malawi	Guwuwuwu (near Livingstonia) Central/Northern Province	-10.5833	34.1167	1
Mozambique	Maniamba (Niassa Province) central locator point for survey	-12.7609	34.9818	1
Mozambique	Vilankulos Region (Inhambane Province) (Chibuene site)	-21.9997	35.3192	9
Mozambique	Massingir District (Gaza Province)	-23.9936	32.1745	4
Mozambique	Querimba Archipelago (Cabo Delgado Province)	-11.6415	40.6263	1
Mozambique	Manyikeni site, near Muabsa (Inhambane Province)	-22.2333	34.8083	9
Mozambique	Bazaruto Island	-21.6499	35.4674	1
Mozambique	Hola Hola (Part of Save River Survey	-21.2917	34.2833	4
Mozambique	Mavita (Manica Province)	-19.5333	33.1333	1
Mozambique	Matola (Maputo area)	-25.95	32.4333	8
Mozambique	University Campus (Maptuto area)	-25.95	32.6	6
Mozambique	Xai Xai District (Gaza Province)	-25.1167	33.7167	1
Mozambique	Praia du Bilene (Gaza Province)	-25.3167	33.2333	1
Mozambique	Changalane District (Caimane)	-26.295	32.1954	4
Mozambique	Zitundo (Maputo Province)	-26.7333	32.8167	5
Mozambique	Chongoene District (Gaza Province)	-25.0833	33.8167	1
Mozambique	Nampula Province (central locator point)	-14.9667	39.75	5
Mozambique	Riane Rockshelter	-13.7333	40.15	2
Mozambique	Melassane Shelter	-14.874	38.2862	1
Mozambique	Limpopo National Park (Mozambique) central locator point	-23.0943	32.2174	1
Mozambique	Zumbo District (Tete Province) Mutapa State site	-15.6115	30.441	1
Mozambique	Songo (Tete Province)	-15.6028	32.7518	3
Mozambique	Zembe District (Manica Province)	-19.2614	33.3481	1
Mozambique	Manica District (Manica Province)	-18.9344	32.8756	1
Mozambique	Macossa (Manica Province)	-17.8995	33.9334	1
Mozambique	Molelele (Tete Province) approximate	-14.7914	33.1272	1
Mozambique	Benga (Tete Province)	-16.193	33.6318	2
Mozambique	Changara (Tete Province)	-16.8289	33.2782	1
Mozambique	Mungari (Manica Province)	-17.3675	33.4584	1
Mozambique	Machire (Manica Province)	-20.0672	33.2503	1
Mozambique	Inhaca Island	-26.0244	32.955	1
Mozambique	Pont de Ouro	-26.8427	32.886	1
Mozambique	Mozambique Island	-15.0366	40.7324	1
Mozambique	Quirimba (Cabo Delgado Province)(Swahili)	-12.6097	40.6097	2
Mozambique	Matemwe Island (Cabo Delgado Province) (Swahili)	-12.1989	40.565	1
Mozambique	Namuno District (Cabo Delgado)	-13.7856	38.8232	1
Mozambique	Matela (Cabo Delgado)	-13.0969	39.0317	1
Mozambique	Mecufi District (Cabo Delgado)	-13.2177	40.4313	1
Mozambique	Lurio District (Cabo Delgado)	-13.5308	40.5037	2
Mozambique	Angoche Island (Nampula Province)	-16.2152	39.9143	4
Mozambique	Nova Sofala (Sofala Province)	-20.0244	34.7427	1
Mozambique	Lower Zambezi River (central locator point)	-18.482	36.0501	1
Mozambique	Gurue District (Zambezi Province)	-15.5288	36.9962	1
Mozambique	area between Xai Xai and Chongoene Districts central locator point	-25.098	33.7639	1
Namibia	Sikeretti District, Kaudom Reserve (Cho/ana)	-19.1021	20.7056	2
Namibia	Otjiwarongo District (Waterberg Mountains) ethnoarchaeology	-20.4549	16.6644	2
Namibia	Kuidas Spring (Kunene Region)	-20.6305	13.846	2
Namibia	Kavango Survey area central locator point	-18.1533	20.0688	7
Namibia	Hoanib River (Kunene Region)	-19.2879	13.2931	1
Namibia	Karibib District (Erongo Region)	-21.9383	15.863	1
Namibia	Brandburg	-21.1336	14.5849	21
Namibia	Hungorob Ravine, Erongo Region (Kinahan)	-21.2002	14.5167	10
Namibia	!Khuiseb Delta (Kinahan)	-23.228	15.6244	14
Namibia	Windhoek (Khomas Region)	-22.5639	17.0669	5
Namibia	Walvis Bay, Sandwich Bay (Erongo Region)	-22.9414	14.5266	6
Namibia	Rehoboth (Hardap Region)	-23.3255	17.0917	2
Namibia	Meob Bay	-24.5167	14.6084	1
Namibia	Mariental District (Hardap Region)	-24.6005	17.9412	2
Namibia	Maltehohe District (Hardap Region)	-24.8387	16.9803	1
Namibia	Bethanien (Bethanie) (Karas Region)	-26.5117	17.1516	2
Namibia	Chemeis (Chemeis Bay)	-27.851	15.7367	1
Namibia	Outjo District (Geduld) (Kunene Region)	-20.1186	16.1605	6
Namibia	Luderitz to Orange River coastal strip central locator point	-27.5893	15.9944	2
Namibia	Tsaraxaibis (Kara Region)	-27.4183	19.3863	1
Namibia	Koichab River area central locator point (Noli)	-26.2553	15.5698	1
Namibia	Orupembe Study area (Himba and Herero) ethnoarchaeology	-18.172	12.5655	1
Namibia	Awasib Region	-25.5298	15.647	3
Namibia	Masari region (Kavango Region) approximate	-18.1816	21.5079	1
Namibia	Linyanti and Liambezi survey (Kinahan) Caprivi region central locator point	-17.9765	24.0579	1
Namibia	Skorpion Cave	-27.8833	16.6333	1
Namibia	Twyfelfontein	-20.5976	14.3738	1
Namibia	Hunsberge area (Apollo Cave) Nuob River	-27.8416	17.1657	2
Namibia	Epupa Falls area central locator point (Kunene Region)	-17.0012	13.2436	3
Namibia	Ehomba area central locator point (Kunene Region)	-17.491	13.8311	1
Namibia	Opuwo area central locator point (Kunene Region)	-17.9188	13.827	1
Namibia	Kaoko Otavi central locator point (Kunene Region)	-18.3016	13.653	4
Namibia	Hoarusib River and Orupembe survey central locator point (Kunene Region)	-18.4462	12.3751	1
Namibia	Survey area 6 in the Kunene Region (under the Mopane Tree) (Kunene Region)	-17.7777	12.2736	1
Namibia	Survey area 7 in the Kunene Region (under the Mopane tree)	-17.4683	12.2205	1
Namibia	Makuri area, Omeheke Region	-19.6589	20.7102	1
Namibia	Epata, Omeheke region	-21.0755	18.8659	1
Namibia	Otjineene, Omeheke region	-21.1376	18.7868	1
Namibia	Otjumunguindi, Omeheke region	-20.6229	20.0444	1
Namibia	Nyae Nyae	-19.7312	20.4652	3
Namibia	Cape Fraia (Kunene Region)	-18.4501	12.0167	1
Namibia	Naukluft, Hardap Region	-24.2652	16.243	2
Namibia	Fish River Canyon central locator point (Kara Region)	-27.7799	17.5789	1
Namibia	near Oryokawe	-16.9845	13.0587	1
Namibia	Lower Kunene River survey (Kinahan) Kunene Region	-17.0906	13.3647	1
Namibia	Lower Kunene River survey area 2 (Kinahan) Kunene Region	-17.1656	13.5306	1
Namibia	Stampriet, Hardap Region	-24.3436	18.4024	1
Namibia	Cape Cross	-21.7825	14.0044	1
Namibia	Omaruru District, Erongo Region	-21.4212	15.9525	1
Namibia	Spitzkoppe, Erong Region (Rhino Cave)	-21.8833	15.1924	2
Namibia	Otjitati, Kaokoland (Kunene Region)	-18.017	12.6667	1
Namibia	Sylvia Hill, Karas Region	-25.1492	14.8546	1
Namibia	#hing-/hais (Gobabeb District) Erongo Region	-23.5733	15.0428	1
Namibia	Steenbras Bay	-22.1193	14.2798	2
Namibia	Rosh Pinah, Kakas Region	-27.9682	16.7622	1
Namibia	Luderitz	-26.4788	15.164	2
Namibia	Big Elephant and Striped Giraffe, Phillips Cave, Leopard Cave(Erongo Region)	-21.6833	15.6667	7
Namibia	Zerrisene Mountains (near Brandburg), central locator point	-21.1938	14.2071	4
Namibia	Mirabib Hill	-23.45	15.3167	2
Namibia	Mount Uri-Hauchab	-25.3594	15.1729	1
Namibia	Hasenbild and Ururu (Wendt) near Kuidas Spring	-20.5833	14.05	1
Namibia	Messum	-21.3667	14.2833	2
Namibia	Etemba	-21.45	15.65	1
South Africa	Sibudu Cave (Tongati River)	-29.5873	31.0852	9
South Africa	Waterberg (Limpopo Basin)	-24.166	28.1468	11
South Africa	Burgersfort	-24.775	30.3507	1
South Africa	Kruger National Park (south)	-24.7608	31.8065	7
South Africa	Kruger National Park (north/central) (Letaba)	-24.0729	31.5695	12
South Africa	Phalaborwa (Limpopo Basin)	-23.9666	31.1448	12
South Africa	Mapungubwe area	-22.2079	29.3703	50
South Africa	Southern Highveld Area (Magg's survey and excavated area)	-28.6413	27.1164	4
South Africa	Soutpansberg (Limpopo Basin)	-23.0144	29.7683	10
South Africa	Winburg (southern Highveld)	-28.5267	27.0205	5
South Africa	Makapan area (Limpopo Basin)	-24.2728	28.976	8
South Africa	uMgungundlovu (northern KwaZuluNatal)	-28.7038	31.8636	2
South Africa	Thabazimbi (Limpopo Basin)	-24.6637	27.4369	4
South Africa	Bergville Area (Mgoduyanuka, KwaZulu-Natal)	-28.7167	29.3944	7
South Africa	Steelport Area	-24.8212	30.1695	2
South Africa	Lower Thukela Basin (NDD, KwaZulu-Natal)	-28.895	31.0311	23
South Africa	Madikwe Reserve	-24.7686	26.2782	2
South Africa	Shashe Limpopo Confluence area (Balerno Main)	-23.6176	28.9063	29
South Africa	Richards Bay area (KwaZulu-Natal)	-28.7844	32.0382	3
South Africa	Balito Bay area (KwaZulu-Natal)	-29.5392	31.0737	2
South Africa	Mhlanga (KwaZulu-Natal)	-29.7409	31.0737	2
South Africa	Doonside (KwaZulu-Natal)	-30.0719	30.8686	1
South Africa	Mngeni River area (KwaZulu-Natal)	-29.6678	30.8558	19
South Africa	Venus (KwaZulu-Natal)	-29.4615	29.8635	1
South Africa	Vendaland (northern Transvaal) Limpopo River Basin	-22.9708	30.5842	2
South Africa	Kroondal (North-West Province)	-25.8075	27.3137	1
South Africa	Bokoni Area (Orighstad, Lydenburg, Nelspruit, Machadorp, Carolina, Komati River)	-25.2253	30.7425	10
South Africa	Vredefort Dome (Free-State Province)	-26.9983	27.5016	3
South Africa	Kamdeboo District (Karoo)	-32.2579	24.5383	1
South Africa	Den Staat (Limpopo Basin)	-22.2378	29.255	2
South Africa	Scottburgh (KwaZulu-Natal)	-30.2867	30.7549	5
South Africa	Umloti (KwaZulu-Natal)	-29.6669	31.1181	3
South Africa	Kosi Bay (KwaZulu-Natal)	-26.994	32.817	1
South Africa	Rose Cottage Cave (Caledon River Valley sites, Free State)	-29.2167	27.4667	13
South Africa	Caledon River Valley sites (central point)	-29.1802	27.1239	7
South Africa	Kakamas area (Northern Cape) (Eniqualand)	-28.7597	20.5397	7
South Africa	St Lucia area (KwaZulu-Natal)	-28.378	32.413	3
South Africa	Hluhluwe area (KwaZulu-Natal)	-28.0265	32.2796	4
South Africa	Umfolozi (KwaZulu-Natal)	-28.3687	31.952	1
South Africa	Upland Area (Hall)(KwaZulu-Natal)	-28.2283	31.0823	1
South Africa	Durban Area (Mzonjani)	-29.7333	31.0542	4
South Africa	Ladysmith (KwaZulu-Natal)	-28.5705	29.7766	1
South Africa	Pietermaritzburg (KwaZulu-Natal)	-29.6044	30.3806	2
South Africa	Port Edward (KwaZulu-Natal)	-31.0493	30.2221	1
South Africa	Inanda area (KwaZulu-Natal)	-29.6999	30.9535	2
South Africa	Howick (KwaZulu-Natal)	-29.4984	30.2172	1
South Africa	Escourt (KwaZulu-Natal)	-29.0366	29.8633	2
South Africa	Greytown (KwaZulu-Natal)	-29.0953	30.6058	1
South Africa	Muden area (KwaZulu-Natal)(Mhlopeni and Ntshekane sites)	-28.975	30.3841	4
South Africa	Transkei (Ntsitsana) Eastern Cape	-31.0667	29.2	2
South Africa	Msuluzi Confluence (KwaZulu-Natal)	-28.7556	30.1458	4
South Africa	Ondini (oNdini) (KwaZulu-Natal)	-28.3606	31.4901	3
South Africa	Musina (Stayt)(Limpopo Basin)	-22.33	30.0407	2
South Africa	central Thukela Basin (iNkolimahashi)	-28.7942	30.1806	4
South Africa	Pilansberg area (North-west Province)	-25.3028	27.0544	3
South Africa	Nkandla (Inkandla)(KwaZulu-Natal	-28.631	31.1063	1
South Africa	Eshowe (KwaZulu-Natal)	-28.9664	31.4914	2
South Africa	Biggarsberg (Dundee-Nkupe, Mzinyashana 1 and 2) (KwaZulu-Natal)	-28.201	30.1625	11
South Africa	Tuinplaas (Gauteng)	-25.8116	28.3263	1
South Africa	Elands Bay (Western Cape)	-32.3231	18.3501	28
South Africa	Bushmanland (Northern Cape)	-29.3921	21.2193	2
South Africa	Magaliesburg Area (North-west Province/Gauteng)	-26.0002	27.5459	20
South Africa	Vredenburg Penninsula (Western Cape)	-32.9223	17.9952	22
South Africa	Hondeklipbaai area (Spoegrivier)	-30.3288	17.2963	12
South Africa	Southern Cape coast (Die Kelders)	-34.565	19.3585	11
South Africa	Southern Cape coast (Blombos)	-34.4105	21.2182	7
South Africa	Tierkloof (Kouga Mountains, Eastern Cape)	-33.7477	24.9373	2
South Africa	Ghaap area (Northern Cape	-28.3815	24.2253	3
South Africa	Kuruman Hills area (Wonderwerk Cave) Northern Cape (Eniqualand)	-27.567	23.4776	13
South Africa	Seacow River Vally (survey) Karoo (central point)	-31.4375	24.7201	31
South Africa	Lydenburg (Mpumalanga)	-25.0834	30.4475	5
South Africa	Sonquasdrift (western Cape)	-33.3849	18.9769	5
South Africa	Badfontein (Mpumalanga)	-26.036	30.8213	4
South Africa	Boomplaas (southern Cape coast)	-33.3833	22.1833	9
South Africa	Klipriviersberg (Gauteng)	-26.3038	28.0109	2
South Africa	Suikerbosrand (Gauteng/Free State)	-26.484	28.2294	7
South Africa	Sun City (North West Province)	-25.3765	27.0988	1
South Africa	Rooiberg Area (Limpopo Basin)	-24.7994	27.744	6
South Africa	Upington area (Northern Cape)	-28.3575	21.245	1
South Africa	Hans Merensky Nature Reserve (Limpopo Basin)1	-23.7954	30.669	2
South Africa	Kamieskroon area (Namaqualand)	-30.2243	17.9254	1
South Africa	Gamoep Area (Namaqualand)	-29.94	18.4296	1
South Africa	Kuboes (Khubus) Area (Namaqualand)	-28.4534	16.9948	2
South Africa	Port Nolloth (Namaqualand)	-29.3266	16.9017	2
South Africa	Garies (Namaqualand)	-30.6002	17.9848	1
South Africa	Bitterfontein (Namaqualand)	-31.0898	18.2736	1
South Africa	Baleni Area (Limpopo Basin)	-23.4315	30.9083	3
South Africa	Helpmakaar (Kwazulu-Natal)	-28.4361	30.4165	6
South Africa	Bomvu Ridge, Ntabebomvu, KwaZulu-Natal	-28.0661	30.695	1
South Africa	Nelspruit (mpumalanga)	-25.4755	30.9695	1
South Africa	Plaston White River Area (Mpumalanga)	-25.3333	31.0667	1
South Africa	Wylies Poort area (Limpopo Basin)	-22.9531	29.9502	1
South Africa	Saldahna Bay (Western Cape)	-33.0267	17.9169	9
South Africa	Simon's Town (False Bay area) (Western Cape)	-34.1994	18.4363	7
South Africa	Vanrhynsdorp area (Orton) (Namaqualand)	-31.6633	18.7679	2
South Africa	Groblersdal area (Limpopo)	-25.1729	29.3983	1
South Africa	Tzaneen area (Limpopo)	-23.8389	30.138	6
South Africa	Postmasburg (Ghaap area, Northern Cape)	-28.3817	23.1212	7
South Africa	Barkly East (Eastern Cape)	-30.9738	27.593	3
South Africa	Ugie District area (Eastern Cape) (part of Barkly East)	-31.2124	28.2353	2
South Africa	Dordrecht district area (Eastern Cape and part of Barkly east)	-31.3748	27.039	2
South Africa	Polokwane (Pietersburg) central Limpopo	-23.9028	29.4515	2
South Africa	Klasies River area (Eastern Cape)	-34.0988	24.4013	2
South Africa	Makgabeng (Limpopo)	-23.2487	28.8976	3
South Africa	Kaditshwene (Limpopo) Tswana state	-23.9267	28.7247	2
South Africa	Badplaas (eManzana) area, Mpumalanga (Honingklip)	-25.9574	30.5394	4
South Africa	Bloubos area (north of Upington) Northern Cape	-28.1169	20.8141	4
South Africa	Biesiepoort area (Upington area) (Eniqualand)	-28.32	20.1821	4
South Africa	Swartkop area (Northern Cape) (Eniqualand)	-29.5818	21.1926	4
South Africa	Kei River Area (Eastern Cape)	-33.4142	27.0563	1
South Africa	Victoria East (Eastern Cape, Derricourt Ciskei)	-32.8417	26.8	1
South Africa	King Williams Town (Eastern Cape, Derricour Ciskei)	-32.7458	27.3056	1
South Africa	Glen Grey District (Eastern Cape, Derricourt Ciskei)	-31.7917	27.0333	1
South Africa	Queenstown (Eastern Cape, Derricourt)	-31.9313	26.9694	1
South Africa	Komgha (Eastern Cape, Derricourt)	-32.6083	27.775	1
South Africa	Fort Beaufort (Eastern Cape, Derricourt)	-32.768	26.6217	4
South Africa	East London (Eastern Cape)	-33.028	27.8541	1
South Africa	Middledrift (Eastern Cape)	-32.8009	26.9823	1
South Africa	Ngcobo (Eastern Cape)	-31.7388	27.9874	1
South Africa	Sutterheim (Eastern Cape)	-32.5899	27.4329	1
South Africa	cental locator for the coastal midden sites of the Eastern Cape (Derricourt)	-32.5165	28.5954	1
South Africa	Carnavon, Northern Cape	-30.9614	22.075	2
South Africa	Jagt Pan (Northern Cape)	-30.4788	21.6388	3
South Africa	Lamberts Bay (west coast South Africa)	-32.1043	18.3274	8
South Africa	Verloren Vlei (near Elands Bay) West Coast	-32.3341	18.4191	10
South Africa	Mazeppa Bay (Eastern Cape)	-32.4744	28.6416	1
South Africa	Soutpansklipheuwel (West Coast)	-32.0145	18.3329	1
South Africa	Geelbek Dunes (near Langebaan, Western Cape)	-33.1906	18.1538	3
South Africa	Melkhoutboom (Deacon) Eastern Cape	-33.3167	25.2833	4
South Africa	Cradock District (Eastern Cape) Deacon, Highlands Rockshelter	-32.1957	25.6514	1
South Africa	Tsitsikama National Park (Eastern Cape) Deacon	-34.0172	23.8574	2
South Africa	Pearston District (Eastern Cape) Deacon	-32.5791	25.1389	1
South Africa	Grahamstown (Eastern Cape)	-33.331	26.5297	1
South Africa	Table Bay (Western Cape)	-33.9055	18.4779	5
South Africa	Cape of Good Hope, Cape Town (Western Cape)	-34.3569	18.474	4
South Africa	Scotts Cave (Eastern Cape near the Gamtoos River Mouth)	-33.8961	25.0538	4
South Africa	Majies River area (Western Cape)	-34.0014	23.4695	5
South Africa	Nelson Bay (western Cape)	-34.0877	23.357	5
South Africa	Die Toon (Richtersveld, Northern Cape) Webley	-28.3111	17.2833	1
South Africa	Riet River (Northern Cape) (Inside Ghaap and Gariet Survey area)	-28.9976	23.8898	1
South Africa	Griekwastad (Griquatown) Northern Cape(Inside Ghaap and Gariet Survey area)	-28.8682	23.2528	1
South Africa	Niekershoop area (Northern Cape)(Inside Ghaap and Gariet Survey area)	-29.3276	22.8211	1
South Africa	Hartebeespoort Dam (North West Province)	-25.7431	27.8647	1
South Africa	Pinnacle Point (near Mossel Bay) Western Cape	-34.2033	22.0864	3
South Africa	Plettenburg Bay (Western Cape)	-34.0575	23.3657	3
South Africa	Danielskuil (Northern Cape) (Eniqualand)	-28.1988	23.5635	2
South Africa	Knersvlakte (Western Cape)	-31.5883	18.4884	3
South Africa	Blydefontein (Northern Cape)	-31.1611	25.0686	8
South Africa	Kenhardt (Northern Cape) (Eniqualand)	-29.3542	21.2131	1
South Africa	Prieska (Northern Cape) (Eniqualand)	-29.7073	22.7395	1
South Africa	Brandvlei (Northern Cape) (Eniqualand)	-30.5118	20.4382	1
South Africa	Vanwyksvei (Northern Cape) (Eniqualand)	-30.3326	21.8095	1
South Africa	Pofadder (Northern Cape) (Eniqualand)	-29.2301	19.4084	1
South Africa	Wildebeest Kuil (Northern Cape near Kimberley) (Eniqualand)	-28.6689	24.6518	1
South Africa	Keimoes (Northern Cape, near Upington)	-28.5552	20.8913	1
South Africa	Rooiwalbaai Area (Namaqualand)(Northern Cape)	-30.451	17.3487	1
South Africa	Malmesbury District (Western Cape)	-33.4654	18.7209	1
South Africa	Voelvlei (Western Cape)	-33.3376	19.0336	1
South Africa	Venterstad (Eastern Cape) near the lower Seacow River Valley survey)	-30.758	25.7879	1
South Africa	Kleinsee Area (central point of Dewar's study area on coastal shell middens, Namaqualand, Northern Cape	-29.6919	17.0739	3
South Africa	Cathcart (Eastern Cape)	-32.304	27.1324	2
South Africa	Rustenburg area (North West Province)	-25.6551	27.2561	5
South Africa	Hout Bay (Western Cape)	-34.0234	18.3702	2
South Africa	Robberg (Western Cape)	-34.1044	23.3952	2
South Africa	Knysa area (Western Cape)	-34.0352	23.0465	1
South Africa	Melbosstrant (Western Cape)	-33.7222	18.4607	3
South Africa	Ysterfontein (Western Cape)	-33.3618	18.1612	3
South Africa	Great Fish River area (Simon Hall research area)	-33.3953	27.0502	1
South Africa	Tankwa Karoo National Park (Western and Northern Cape)	-32.2927	20.1237	1
South Africa	East Rand (Gauteng)	-26.1828	28.3462	1
South Africa	Orighstad (Limpopo)	-24.6964	30.5799	5
South Africa	Babanango area (KwaZulu-Natal)	-28.3775	31.0867	1
South Africa	Clanwilliam District (Western Cape)(Klein Kliphuis)	-32.1978	18.8969	12
South Africa	Border Cave (KwaZulu-Natal)	-27.0349	31.9775	3
South Africa	Gordonia (Upington area)(Northern Cape)	-28.4609	21.2416	3
South Africa	Sandy Bay (Western Cape)	-34.0245	18.332	1
South Africa	Darling District (Western Cape)	-33.3765	18.386	1
South Africa	Sutherland District (Northern Cape)	-32.4107	20.6706	1
South Africa	Vleesbaai (Western Cape)	-34.297	21.9136	1
South Africa	Elandsfontein (Western Cape)	-33.1695	19.3349	2
South Africa	Pearly Beach Area (Western Cape)	-34.6581	19.4888	1
South Africa	Petrusburg area (Voigtspost) Free State	-29.1205	25.4146	1
South Africa	Stellenbosch area (Western Cape)	-33.9359	18.8598	1
South Africa	Doringbaai (West coast)	-31.8202	18.2393	1
South Africa	Welgeluk (Eastern Cape)	-32.9126	26.4244	3
South Africa	Uniondale (Eastern Cape)	-33.25	26.65	3
South Africa	Bultfontein (Free State)	-28.2796	26.1498	1
South Africa	Alicedale District, Wilton Site (Eastern Cape)	-33.3469	26.0741	2
South Africa	Klip River (Free State)	-27.1667	29.1667	1
South Africa	Collingham (near Venus) (KwaZulu-Natal)	-29.4597	29.7958	5
South Africa	Diamond Shelter (KwaZulu-Natal)	-28.4922	28.9478	3
South Africa	Clarke's Shelter (KwaZulu-Natal)	-29.0208	29.3161	4
South Africa	Ghele Shelter (KwaZulu-Natal)	-29.1297	29.9061	3
South Africa	Mhlwazini (KwaZulu-Natal)	-29.0478	29.3903	4
South Africa	KwaThwaleyakhe (KwaZulu-Natal)	-28.9136	30.4436	4
South Africa	Good Hope shelter (underberg) KwaZulu-Natal	-29.6561	29.4272	2
South Africa	Esinhloweni (KwaZulu-Natal)	-28.8425	30.1658	3
South Africa	Mbabane (KwaZulu-Natal)	-28.7556	30.3742	3
South Africa	Bellview (KwZulu-Natal)	-29.8144	29.1681	2
South Africa	Haaskraal, Volstruisfontein and Boundry Shelter	-32.5394	23.1316	2
Swaziland	Mayiwane area (Hhohho Region) central point	-25.8718	31.5085	1
Swaziland	Mpofu site	-26.0922	31.4828	1
Swaziland	Mbabane central point	-26.3061	31.1368	3
Swaziland	Manzini central point	-26.5154	31.3742	1
Swaziland	Simunye central point	-26.1138	31.9174	3
Swaziland	Sophiso Shelter (Lubombo escarpment)	-26.3139	31.975	2
Swaziland	Ngwenya (near South African border)	-26.2307	31.0418	3
Swaziland	Swazisyra	-27.1292	31.1416	1
Zambia	Gundu and Ndonde (near Batoka District), southern Zambia	-16.75	27.2833	3
Zambia	Kumadzulo (southern Zambia) near Sibaluboyi District	-17.6167	25.5333	5
Zambia	Southern Province Survey area (Vogel) central locator point	-17.6824	25.8932	14
Zambia	Nyimba (Sasare) Eastern Zambia (Phillipson)	-14.2151	1.18042	1
Zambia	Chiwekwe (Chikwapa) Eastern Zambia (Phillipson)	-14.0671	31.3501	1
Zambia	Kakwela (Kawala) Eastern Zambia (Phillipson)	-13.9676	31.433	1
Zambia	Makwe (Eastern Zambia) (Phillipson)	-14.4133	31.9333	6
Zambia	Songwe (Eastern Zambia)(Phillipson)	-14.344	32.1623	1
Zambia	Mtovu (Eastern Zambia)(Phillipson)	-14.425	31.897	1
Zambia	Kamnama (Eastern Zambia) (Phillipson)	-13.5167	32.8333	3
Zambia	Chipata District (Thandwe) (Eastern Zambia) (Phillipson)	-13.6552	32.6475	5
Zambia	Kalambo Falls (near Mpulungu and Mbala Districts)(Northern Province)	-8.70789	30.9974	12
Zambia	Twin River (near Lusaka)	-15.7323	28.0751	3
Zambia	Leopard's Hill Cave (near Lusaka)	-15.4167	28.7167	5
Zambia	Nakapula (Serenje)(Central Province)	-13.2857	30.2357	5
Zambia	Mulungushi River area (Central Province)	-14.3059	28.5745	2
Zambia	Livingstone area (Prinsloo)	-17.8535	25.8286	4
Zambia	Victoria Falls (Mubuyu)	-17.9245	25.8572	6
Zambia	Kabwe District (central Province)	-14.4314	28.4528	2
Zambia	Muchinga Escarpment (Nachikufu Cave and Shelter, Nsalu Cave, Bimbe wa Mpalabwe Shelter, Central Province central locator point	-12.2333	31.25	27
Zambia	Batoka Plateau (Ingombe Ilede) (Gwembe District)	-16.2	28.8	8
Zambia	Siamoba (Batoka Plateau) (Gwembe District)	-16.1028	28.7203	1
Zambia	Sigona (Batoka Plateau) (Gwembe District)	-16.0695	28.6838	1
Zambia	Lusitu (Batoka Plateau) (Gwembe District)	-16.1363	28.8339	1
Zambia	Saluselo (Batoka Plateau) (Gwembe District)	-16.172	28.8294	1
Zambia	Namunyama and Kabuyu (Batoka Plateau) (Gwembe District)	-16.1548	28.8119	1
Zambia	Selous Island (Batoka Plateau) (Gwembe District)	-16.0537	28.8507	2
Zambia	Kanyemba Isand (Kafue and Zambezi meet)	-15.95	28.9167	1
Zambia	Dambwa (inside Vogel Southern Zambezi research area)	-17.7556	25.8486	3
Zambia	Kalomo District (Behrens and Lion Kop)	-17.0304	26.4784	1
Zambia	Isamu Pati (Southern Province)	-17.0667	26.3333	4
Zambia	Gwisho Hot Springs (Central Province)	-16.0028	27.2444	7
Zambia	Luapula Province (Northern) central locator point from Mansa	-11.1983	28.8895	1
Zambia	Chishi Island (Lake Bangweulu)	-11.078	29.8531	2
Zambia	Chongwe Area	-15.3333	28.6792	1
Zambia	Twickenham Road (Chakeluka)	-15.4	28.3	5
Zambia	Machilli Valley research area (Nanga and Namkala) central locator point	-16.6202	25.0753	6
Zambia	Upper Zambezi River (between Sesheke and Senanga) Western Province central locator point	-16.8246	23.8262	8
Zambia	Chingola Area (Copperbelt)	-12.5478	27.8544	3
Zambia	Itezhitezhi survey area (Central Province)	-15.7697	25.9951	5
Zambia	Basanga and Mwanamaimpa (Itezhitezhi District)	-15.8333	26.0833	4
Zambia	Simbusenga (Southern Province)	-17.5332	25.5725	3
Zambia	Lochinvar National Park (Central Province)	-15.9241	27.2489	1
Zambia	South Luangwa National Park (Eastern Zambia)	-13.0186	31.5363	3
Zambia	Chondwe (Copperbelt)	-13.1944	28.7767	5
Zambia	Chifubwa Stream (North Western Province)(Solwezi District)	-12.2028	26.3811	1
Zambia	Mumbwa Cave (Central Province)	-14.9333	26.9333	8
Zambia	Kandanda (Southern Province)	-17.4333	24.2	4
Zambia	Mwela Rocks	-10.2567	31.2353	3
Zambia	Samfya Forest (Luapula Province) near Lake Bangweulu	-11.2427	29.4414	4
Zambia	Chilimulio, Filato and Kangonga (Lunsemfwa Basin) Central Province	-13.4	28.8833	7
Zambia	Mulfulwe (Lunsemfwa Basin) Central Province	-13.9667	29.5833	4
Zambia	Mwambacimo (Lunsemfwa Basin) Central Province	-13.4667	28.75	2
Zambia	Kavumba Loop Kopje (near the Itezhitezhi District survey)	-15.5167	25.9167	1
Zambia	Upper Zambezi River Basin (Phillipson) survey area 2 (near Angola) central locator point	-13.0444	22.8443	1
Zambia	Upper Zambezi River Basin (Phillipson) survey area 1 (Kaoma District) central locator point (Lubusi)	-14.8175	24.7977	3
Zambia	Upper Zambezi River Basin (Phillipson) survey area 4 (between Livingstone and Shesheke)	-17.53	24.9764	1
Zambia	Sebanzi Hill (Southern Province)	-16.0027	27.2377	1
Zambia	Kalundo Mound (Kalomo District) Batoka Plateau	-17.05	26.5	10
Zambia	Zambezi Farm (Southern Province)	-17.8167	25.6167	2
Zambia	Chundu (Southern Province)	-17.7919	25.6322	6
Zambia	Kamangoza (Southern Province)	-17.6167	25.5333	4
Zambia	Singoma (Southern Province)	-17.5604	25.5143	1
Zambia	Mukuni District (Ngandu, Machenje, Mukuni) (Southern Province)	-17.906	25.9376	1
Zambia	Bovu Dambu (Simandamuna) (Southern Province)	-17.7034	25.5506	1
Zambia	Sinde District (Sinde) (Southern Province)	-17.6499	25.8333	2
Zambia	Simonga (Southern Province)	-17.64	25.79	1
Zambia	Syapeni (Southern Province)	-17.9247	25.9797	1
Zambia	Nikisi area (Guzwe) (Southern Province)	-17.4833	25.6167	1
Zambia	Mosi-oa-Tunya National Park (former Livingstone Forest Reserve) (Peters site) (Southern Province)	-17.8712	25.8108	1
Zambia	Abercorn (Mbala) Northern Zambia	-8.86291	31.3674	2
Zambia	Mongu District (Upper Zambezi Rivery survey area)	-15.2897	23.1427	1
Zambia	Sinazongwe (Southern Province)	-17.2404	27.4838	1
Zambia	Njame and Kasoko	-15.9548	28.8949	2
Zambia	Chakeluka (Lusaka)	-15.3925	28.3043	2
Zambia	Kapwirimbwe, Lusaka	-15.3833	28.3667	6
Zambia	Lake Kariba Area (Southern Province)	-16.7012	28.0451	2
Zambia	Kasempa District (North-Western Province)	-13.4953	25.8291	1
Zambia	Situmpa (Machili)	-16.85	25.1167	3
Zambia	Kaprir Mposhi (Central Province)	-13.9667	28.6667	1
Zambia	Kitwe District (Copperbelt)	-12.8304	28.2191	1
Zambia	Ndola District (Copperbelt)	-12.9958	28.6504	1
Zambia	Luanshya District (Copperbelt)	-13.1516	28.4191	1
Zambia	Mujala (near Sinde) Southern Province (Vogel)	-17.6969	25.7815	1
Zambia	Njanji and Musya (Southern Province) (Vogel)	-17.7	25.8667	1
Zambia	Kabondo Kumbo (Southern Province)(Vogel)	-17.6833	25.8333	2
Zambia	Strydom Farm (Southern Province)	-17.8333	25.9167	1
Zimbabwe	Bambata Cave (Matopos)	-20.5028	28.4069	6
Zimbabwe	Beit Bridge (South Matebeleland)	-22.1993	30.003	2
Zimbabwe	Tshangula Cave (Matopos)	-20.8333	28.5333	6
Zimbabwe	Inyanga (nyanga) Manica Province	-18.2208	32.7464	11
Zimbabwe	Chibi District (Masvingo Province)	-20.3324	30.5083	1
Zimbabwe	Dombozanga Cave	-21.856	30.2312	4
Zimbabwe	Gwanda District (South Matebeleland)	-20.9442	29.0113	1
Zimbabwe	Amadzimba (Matopos) (South Matebeleland)	-20.6667	28.75	3
Zimbabwe	Ntunje (Matopos) (South Matebeleland)	-20.4667	28.6667	2
Zimbabwe	Matopos National Park central locator point (South Matabeleland)	-20.5611	28.5128	10
Zimbabwe	Cave of Bees (Matopos) (South Matabeleland)	-20.5042	28.5097	3
Zimbabwe	Pomongwe (Matopos)(South Matabeleland)	-20.5472	28.5139	6
Zimbabwe	Kalanyoni Shelter (Matopos)(South Matabeleland)	-20.5403	28.4847	1
Zimbabwe	Maleme Dam (Matopos)(South Matabeleland)	-20.5389	28.5014	2
Zimbabwe	Lazi (Matopos)(South Matabeleland)	-20.5167	28.4347	1
Zimbabwe	Gumali Cave (Matopos)(South Matabeleland)	-20.5139	28.4486	1
Zimbabwe	World's View Shelter (Matopos) (South Matabeleland)	-20.4917	28.5042	1
Zimbabwe	Tsindi Hill (Moshonaland East) (Lekkerwater)	-18.0949	31.7081	2
Zimbabwe	Mount Buchwa (Masvingo Province)	-20.6165	30.3828	1
Zimbabwe	Malilangwe area (Indunda Cave) (Masvingo Province) central locator point	-20.5754	31.6513	5
Zimbabwe	Leopard's Kopje Site (Bulawayo)	-20.1167	28.4333	6
Zimbabwe	Bulawayo (Bulawayo Province)	-20.1542	28.5345	5
Zimbabwe	Mutare (Umtali) Manica Province	-18.977	32.6506	2
Zimbabwe	Gwelo (Gweru) (Midlands Province)	-19.4873	29.8141	3
Zimbabwe	Harare (Salisbury) Harare Province central locator point	-17.8303	31.036	3
Zimbabwe	Livingstone (Victoria Falls area)	-17.9345	25.8334	2
Zimbabwe	Site Area 1 (South Matabeleland) along Limpopo River central locator point	-21.9075	29.7429	1
Zimbabwe	Great Zimbabwe (Masvingo Province)	-20.272	30.9332	40
Zimbabwe	Redcliff (Midlands Province)	-19.0255	29.7822	4
Zimbabwe	Gokomere Cave (Masvingo Province)	-19.966	30.7784	7
Zimbabwe	Bambuzi (Pandamatenga District) Matabeleland North	-18.2699	25.6513	1
Zimbabwe	Mutembera (Manicaland Province)(Manjowel and Gwenzi)	-19.5501	32.6667	1
Zimbabwe	Nyazongo (Manicaland Province)	-18.6678	32.7865	1
Zimbabwe	Gosho (Marondera District) Moshonaland East	-18.18	31.6278	2
Zimbabwe	Rusape District (Pfuri and Mtemwa) (Manicaland Province)	-18.5356	32.1351	3
Zimbabwe	Khami (Bulawayo)	-20.1426	28.4268	6
Zimbabwe	Hillside District (Bulawayo)	-20.2016	28.6003	5
Zimbabwe	Kamukombe (Moshonaland Central)	-16.3953	31.0133	3
Zimbabwe	Kadzi (Moshonaland Central)	-16.5774	30.7611	4
Zimbabwe	Kasekete (Moshonaland Central)	-16.6512	30.7023	5
Zimbabwe	Murahwa's Hill	-17.9942	32.7722	1
Zimbabwe	Samakande	-17.4647	32.7897	3
Zimbabwe	Hwange (Matabeleland North)	-18.4105	26.496	3
Zimbabwe	Ndongo (Manicaland)	-20.0309	32.4839	2
Zimbabwe	Mazowe District (Moshonaland Central)	-17.5125	30.9781	1
Zimbabwe	Wedza Mountains (Moshonaland East)	-18.7655	31.7186	1
Zimbabwe	Richmond Farm (Bulawayo) (Upper Umguza Valley)	-20.0667	28.55	2
Zimbabwe	Keendale Farm (Bulawayo) (Upper Umguza Valley)	-20.0167	28.5333	2
Zimbabwe	Mawala Hill and Nali Hill (Bulawayo) (Upper Umguza Valley)	-19.9667	28.5833	2
Zimbabwe	Matestsi Hill (near Bulawayo) (Upper Umguza Valley)	-19.95	28.5333	3
Zimbabwe	Umfazimete Hill (near Bulawayo) (Upper Umguza Valley)	-19.8833	28.85	1
Zimbabwe	Silver Spring Farm (Bulawayo) (Upper Umguza Valley)	-19.9333	28.5333	1
Zimbabwe	Rennydene Farm (Bulawayo) (Upper Umguza Valley)	-19.9167	28.5333	1
Zimbabwe	Koce River (Upper Umguza Valley)	-19.8833	28.6	1
Zimbabwe	Umguza Estate (Upper Umguza Valley)	-19.9333	28.5	1
Zimbabwe	Njenile Farm (Bulawayo) (Upper Umguza Valley)	-19.9833	28.5167	1
Zimbabwe	Denver Farm (Bulawayo) (Upper Umguza Valley)	-20.0333	28.5167	1
Zimbabwe	Umvutcha Farm (Bulawayo) (Upper Umguza Valley)	-20.0667	28.6	1
Zimbabwe	Chitope (Mashonaland West)	-15.8992	29.813	2
Zimbabwe	Darwendale Area (Mashonaland West) (Upper Hunyani River)	-17.7309	30.554	1
Zimbabwe	Mount Hampden (Harare)	-17.7299	30.9476	1
Zimbabwe	Warren Park (Harare)	-17.8342	30.9796	1
Zimbabwe	Castle Kopje (Manicaland)	-18.4667	31.4833	1
Zimbabwe	Shamva Hill (Maxton Farm) (Mashonaland Central)	-17.0616	31.6769	2
Zimbabwe	Mapela Hill (Matabeleland South)	-21.289	29.1247	2
Zimbabwe	Montevidea (Masvingo)	-20.275	30.6917	4
Zimbabwe	Gumanye (Masvingo)	-20.3351	30.4841	1
Zimbabwe	Matenderi (Matendera)(Zimbabwe Site) Manicaland	-19.5303	31.8037	1
Zimbabwe	Tere (Mashonaland East)	-17.33	32.2256	1
Zimbabwe	Zvangombe (Mashonaland Central)	-16.7493	31.3339	2
Zimbabwe	Mutota (Mashonaland Central)	-16.5556	31.1141	2
Zimbabwe	Centenary Research area central locator point (Wadzi Hill, Heronden)	-16.7461	31.1203	5
Zimbabwe	Karoi District (Mashonaland West)	-16.8433	29.6901	1
Zimbabwe	Chamabvefva (Midlands)	-20.2208	30.0792	1
Zimbabwe	Pumula (Bulawayo)	-20.1444	28.4835	1
Zimbabwe	Tafuna Hill (Shamva District)(Mashonaland Central)	-17.3969	31.5228	2
Zimbabwe	Mabveni (near Guymane)(Mashava)	-20.3667	30.4667	6
Zimbabwe	Chinhoyi Caves (Mashonaland West)	-17.3597	30.1304	3
Zimbabwe	Copper Queen (Mashonaland West)	-17.5521	29.8407	2
Zimbabwe	Hurungwe District (Mashonaland West)	-16.3479	29.6082	3
Zimbabwe	Chedzurgwe (near Karoi) Mashonaland West	-16.7847	29.6208	1
Zimbabwe	Nyarinde River site (Mashonaland West)	-16.4319	29.9361	1
Zimbabwe	Nhunguza Ruin (Mashonaland East)	-17.3806	31.6783	2
Zimbabwe	Ruanga River (Mashonaland Central)	-16.7775	31.3472	4
Zimbabwe	Chipadze's Ruin (Chipadze District) (Mashonaland Central)	-17.3191	31.3395	1
Zimbabwe	Naletale Ruin (Matabeleland South)	-19.8907	29.5247	2
Zimbabwe	Mateke Hills (Mwenezi District)(Masvingo)	-21.8299	30.9827	3
Zimbabwe	Cawood (Mwenezi District)(Masvingo)	-21.7197	30.87	2
Zimbabwe	Mwenezi Farm (Mwenezi District)(Masvingo)	-21.7141	31.2469	2
Zimbabwe	Sites in the Mwenezi District Area (Masvingo) central locator point	-21.9503	30.7659	1
Zimbabwe	Malumba (Mwenezi District)(Masvingo)	-21.8992	30.9175	3
Zimbabwe	Ziwa (Nyanga)(Manicaland)	-18.1431	32.6539	4
Zimbabwe	Coronation Park (Harare)	-17.8369	31.0987	3
Zimbabwe	Cave of Offerings (Manicaland)	-18.1986	32.5698	1
Zimbabwe	Rupise Hotsprings (Manicaland)	-20.3922	32.3876	1
Zimbabwe	Mt Darwin (Shamva District) (Chomagora and Matanda Farm)	-16.875	31.6235	3
Zimbabwe	Madizwa (Madizwa District) Mashonaland Central (Baranda and Swart Village)	-16.9196	31.5348	6
Zimbabwe	Kwali Camp (Masvingo)	-21.0333	31.8667	1
			Total publications	2033
